# Supplementary material for: Assessing Patient Satisfaction with Hospital Services: Perspectives from Bihor County Emergency Hospital, Romania
Source: Healthcare (Basel). 2025 Apr 7;13(7):836. doi: 10.3390/healthcare13070836 (PMC11988329; doi:10.3390/healthcare13070836)
Supplement: Supplementary file 1 [file healthcare-13-00836-s001.zip]

Archive with 1 entries (1 files):
- healthcare-3504477-supplementary.pdf
